# Supplementary material for: Advancements, Challenges, and Future Directions in Aquatic Life Criteria Research in China
Source: Toxics. 2023 Oct 16;11(10):862. doi: 10.3390/toxics11100862 (PMC10667990; doi:10.3390/toxics11100862)
Supplement: Supplementary file 1 [file toxics-11-00862-s001.zip]

Archive with 1 entries (1 files):
- toxics-2630907-supplementary.pdf
